# Supplementary material for: Luciferase-LOV BRET enables versatile and specific transcriptional readout of cellular protein-protein interactions
Source: eLife. 2019 Apr 3;8:e43826. doi: 10.7554/eLife.43826 (PMC6447360; doi:10.7554/eLife.43826)
Supplement: Figure 2—source data 1 [file elife-43826-fig2-data1.xlsx]

## Sheet: Figure 2
Luciferase-LOV BRET enables versatile and specific transcriptional readout of cellular protein-protein interactions
Kim et al.
Figure 2 - source data 1
Excel spreadsheet containing fluorescence intensity values used to generate panels C-D and G-H.
Panels C-D									Panels G-H
Condition 1: Dark > Fur									Dark > Fur > Light
Dark									Dark
Position (um)	Cell 1	Cell 2	Cell 3	Cell 4	Cell 5	Cell 6	Cell 7		Position (um)	Cell 1	Cell 2	Cell 3	Cell 4	Cell 5	Cell 6	Cell 7	Cell 8
-1.5	0	0.0848367	0.093229	0	0	0	0.00720527		-1.5	0.00148358	0	0	0	0	0	0	0
-1.28571	0.0633099	0.0388059	0.100903	0.0372494	0	0	0		-1.28571	0	0.103448	0.0132189	0.0172244	0.0136151	0.000733009	0.00167527	0.0337879
-1.07143	0.138115	0	0	0.136508	0	0	0.0397057		-1.07143	0.00451526	0.172414	0.0243228	0.0550843	0.0592625	0.0376482	0.10216	0.0707557
-0.857143	0.287068	0.0355128	0.0944348	0.0981166	0	0	0.184271		-0.857143	0.0744372	0.0689655	0.0640202	0.13577	0.0340329	0.138988	0.128182	0.14879
-0.642857	0.422173	0.00707197	0.208648	0.191809	0	0.00206996	0.0217691		-0.642857	0.178869	0.206897	0.113235	0.256962	0.0827367	0.38072	0.222642	0.189243
-0.428571	0.496098	0.111586	0.123772	0.221944	0.409586	0.155435	0.22229		-0.428571	0.28846	0.0689655	0.34239	0.435895	0.274869	0.733209	0.51244	0.474449
-0.214286	0.818506	0.6054	0.340291	0.683077	1	0.670913	0.328683		-0.214286	0.637425	0.758621	0.75966	0.793112	0.665182	1	0.77497	0.896223
0	1	0.85749	1	1	0.945802	1	0.823088		0	0.936786	0.931034	1	1	0.983576	0.910783	0.898731	1
0.214286	0.735068	1	0.856691	0.892154	0.755115	0.670688	1		0.214286	1	1	0.676157	0.865678	1	0.614428	1	0.887795
0.428571	0.734894	0.792897	0.41508	0.649399	0.550628	0.328682	0.533497		0.428571	0.86609	0.724138	0.718864	0.672364	0.799307	0.540604	0.911171	0.717476
0.642857	0.606342	0.572623	0.398877	0.590387	0.269771	0.193693	0.299096		0.642857	0.69393	0.551724	0.706215	0.525508	0.631966	0.477866	0.701469	0.535167
0.857143	0.510826	0.600344	0.347461	0.51641	0.188344	0.231835	0.301088		0.857143	0.700445	0.689655	0.688603	0.426505	0.490605	0.480692	0.652278	0.445258
1.07143	0.443478	0.535346	0.451237	0.459538	0.14782	0.115114	0.324697		1.07143	0.629427	0.655172	0.72887	0.416379	0.435725	0.456865	0.614173	0.398062
1.28571	0.422309	0.481605	0.566195	0.522168	0.171596	0.0761687	0.324084		1.28571	0.722054	0.448276	0.784715	0.433594	0.41994	0.451224	0.605297	0.337267
1.5	0.37478	0.485222	0.578846	0.540793	0.245625	0.0579009	0.416986		1.5	0.578985	0.586207	0.794029	0.444103	0.430447	0.476558	0.535253	0.438707
Fur									Fur
Position (um)	Cell 1	Cell 2	Cell 3	Cell 4	Cell 5	Cell 6	Cell 7		Position (um)	Cell 1	Cell 2	Cell 3	Cell 4	Cell 5	Cell 6	Cell 7	Cell 8
-1.5	0.0183673	0	0	0	0	0.0776404	0		-1.5	0	0	2.01625e-05	0.00492561	0	0	0	0
-1.28571	0.0412143	0.1369	0.195565	0	0	0.163223	0.0397019		-1.28571	0.0424673	0.02	0	0	0.0772941	0.00307229	0.0317583	0.00774927
-1.07143	0	0.186692	0.120228	0	0	0	0.0323783		-1.07143	0.083986	0.06	0.0304252	0.0765107	0.0841842	0.0791081	0.0508827	0.067126
-0.857143	0.000765306	0.140135	0.267786	0	0	0.00817117	0.0502377		-0.857143	0.13949	0.06	0.0789766	0.301188	0.125775	0.151219	0.0686223	0.141209
-0.642857	0.211735	0.401109	0.19239	0	0.0331464	0.0345058	0.0368752		-0.642857	0.22063	0.2	0.180696	0.620948	0.245412	0.155488	0.231828	0.331497
-0.428571	0.155839	0.509358	0.118762	0.0034347	0.537568	0.258035	0.204548		-0.428571	0.453422	0.6	0.435409	0.875682	0.361666	0.434089	0.580997	0.783468
-0.214286	0.335204	0.40573	0.278387	0.231962	0.800612	0.50851	0.36978		-0.214286	0.861118	0.96	0.803335	1	0.738929	0.736362	0.951713	1
0	0.558276	0.857209	0.777164	0.65388	0.915691	0.810213	0.840421		0	1	1	1	0.946692	1	0.99278	1	0.823351
0.214286	1	0.871534	0.685724	0.683165	1	0.898828	1		0.214286	0.839252	0.7	0.977116	0.79706	0.749765	1	0.797681	0.766282
0.428571	0.910459	0.923983	0.781039	0.882647	0.934982	0.774573	0.96608		0.428571	0.641509	0.68	0.852229	0.627817	0.610711	0.757922	0.83091	0.671466
0.642857	0.773753	1	0.741871	0.99409	0.754717	0.779569	0.943723		0.642857	0.566766	0.34	0.713168	0.493907	0.510241	0.648785	0.685531	0.475667
0.857143	0.864398	0.875809	0.680287	1	0.739842	0.837378	0.8728		0.857143	0.546164	0.66	0.698147	0.436687	0.490761	0.464314	0.611803	0.505803
1.07143	0.818878	0.865989	0.587963	0.783058	0.712902	0.858869	0.962482		1.07143	0.533419	0.5	0.74444	0.319156	0.556154	0.411493	0.586968	0.504529
1.28571	0.895974	0.729436	0.776133	0.595847	0.678904	1	0.890017		1.28571	0.536216	0.46	0.728532	0.36026	0.419543	0.341384	0.612842	0.505424
1.5	0.903232	0.692237	1	0.6334	0.688766	0.87749	0.981498		1.5	0.572019	0.54	0.710345	0.340544	0.488882	0.385541	0.623399	0.536559
									Light
Condition 2: Dark > Light									Position (um)	Cell 1	Cell 2	Cell 3	Cell 4	Cell 5	Cell 6	Cell 7	Cell 8
Dark									-1.5	0	0	0	0	0	0	0	0
Position (um)	Cell 1	Cell 2	Cell 3	Cell 4	Cell 5	Cell 6	Cell 7		-1.28571	0.00494991	0.0160428	0.0207141	0.0077656	0.0413854	0.0312515	0.0291276	0.0427069
-1.5	0	0	0	0	0	0	0.097561		-1.07143	0.0484777	0.0409982	0.045468	0.0470504	0.0431024	0.0951876	0.0571239	0.00952702
-1.28571	0	0	0.0473085	0	0	0	0		-0.857143	0.116598	0.083779	0.0808959	0.149308	0.142392	0.141271	0.0409628	0.0551085
-1.07143	0	0	0.0489817	0	0	0	0.097561		-0.642857	0.17419	0.146168	0.15086	0.218872	0.180166	0.211747	0.126169	0.130913
-0.857143	0.0700992	0	0.106937	0	0.0211088	0	0.00146929		-0.428571	0.400118	0.192513	0.274135	0.297377	0.288336	0.336304	0.29878	0.366541
-0.642857	0.244326	0.202276	0.239124	0	0.153354	0	0.0446665		-0.214286	0.649696	0.256684	0.47684	0.589141	0.476673	0.547141	0.40793	0.751643
-0.428571	0.467233	0.701071	0.443262	0.0968594	0.335446	0.0978826	0.193947		0	0.762994	0.499109	0.705567	0.775777	0.714387	0.691914	0.564371	0.965095
-0.214286	0.798311	1	0.738058	0.560942	0.674327	0.736735	0.581546		0.214286	0.838303	0.773619	0.831436	0.79444	0.788159	0.816095	0.697976	1
0	0.965936	0.985576	0.961516	0.877576	1	1	1		0.428571	0.907484	0.839572	0.899657	0.830201	0.983067	0.826222	0.788391	0.802727
0.214286	1	0.783267	1	1	0.972429	0.84154	0.858213		0.642857	0.97089	0.823529	1	1	0.915157	0.890567	0.871977	0.831307
0.428571	0.849211	0.565178	0.792669	0.750981	0.873446	0.515153	0.609462		0.857143	0.953683	0.946524	0.981068	0.856761	0.989876	1	1	0.745647
0.642857	0.618265	0.521419	0.556436	0.639254	0.635406	0.44582	0.559506		1.07143	0.947319	0.914439	0.933976	0.857609	0.902427	0.799045	0.823259	0.729468
0.857143	0.436636	0.594662	0.504868	0.459421	0.636706	0.432837	0.44593		1.28571	1	0.910873	0.958988	0.80847	0.916874	0.876973	0.977172	0.761909
1.07143	0.320439	0.458769	0.642531	0.44102	0.617305	0.243995	0.561123		1.5	0.995207	1	0.978316	0.962999	1	0.859863	0.951745	0.681258
1.28571	0.386258	0.552275	0.662002	0.337782	0.507963	0.384495	0.465178
1.5	0.341511	0.603481	0.630362	0.278901	0.756334	0.473808	0.595063
Light
Position (um)	Cell 1	Cell 2	Cell 3	Cell 4	Cell 5	Cell 6	Cell 7
-1.5	0	0	0.0526758	0	0	0	0.0202147
-1.28571	0	0	0	0	0	0	0
-1.07143	0	0	0.0127537	0	0.0232304	0	0.0956364
-0.857143	0.0218359	0.0413754	0.13252	0	0.12039	0	0.0664994
-0.642857	0.198661	0.254864	0.319934	0.0150311	0.26713	0.0517243	0.0455876
-0.428571	0.447163	0.607257	0.536317	0.212673	0.416226	0.422747	0.160742
-0.214286	0.718093	0.842084	0.799279	0.605782	0.62122	0.606322	0.470514
0	0.845314	0.926742	0.966731	0.939883	0.842784	0.735632	0.818904
0.214286	1	0.861709	1	1	1	0.905627	1
0.428571	0.842962	0.874446	0.996535	0.960995	0.87325	0.84162	0.79158
0.642857	0.943531	0.974015	0.916829	0.936446	0.86062	0.861924	0.868117
0.857143	0.897152	0.931195	0.886887	0.809477	0.809247	0.978285	0.965008
1.07143	0.913707	0.919408	0.896313	0.758661	0.713146	0.838037	0.962219
1.28571	0.856994	1	0.891183	0.696285	0.920484	0.921633	0.870905
1.5	0.697781	0.982929	0.949265	0.666335	0.844753	1	0.982295
