# Supplementary material for: Luciferase-LOV BRET enables versatile and specific transcriptional readout of cellular protein-protein interactions
Source: eLife. 2019 Apr 3;8:e43826. doi: 10.7554/eLife.43826 (PMC6447360; doi:10.7554/eLife.43826)
Supplement: Figure 2—figure supplement 1—source data 1. [file elife-43826-fig2-figsupp1-data1.xlsx]

## Sheet: Figure 2-fig supp 1
Luciferase-LOV BRET enables versatile and specific transcriptional readout of cellular protein-protein interactions
Kim et al.
Figure 2-figure supplement 1 - source data 1
Excel spreadsheet containing fluorescence intensity and luminescence values used to generate panels B-D.
Panels B-C
Dark > Fur > Light									Panel D
Dark									Intracellular NanoLuc	Extracllular NanoLuc
Position (um)	Cell 1	Cell 2	Cell 3	Cell 4	Cell 5	Cell 6	Cell 7		51923	95903
-1.5	0	0	0.00720527	0	0.000975992	0	0		57785	103629
-1.28571	0.0203496	0.00103621	0	0.0178948	0	0.0826671	0.022859		47684	116385
-1.07143	0.00578488	0.0181546	0.0397057	0.0456037	0.0243443	0.0855333	0.102835		53944	101183
-0.857143	0.0339234	0.0406333	0.184271	0.103601	0.100895	0.0936793	0.183415
-0.642857	0.0864307	0.108379	0.0217691	0.227886	0.165531	0.254186	0.436299
-0.428571	0.24341	0.358786	0.22229	0.521035	0.375644	0.399759	0.65918
-0.214286	0.612726	0.880802	0.328683	0.850056	0.701866	0.800422	0.940492
0	1	1	0.823088	1	1	0.870267	0.919465
0.214286	0.799601	0.913253	1	0.841098	0.930711	1	1
0.428571	0.643278	0.66068	0.533497	0.666769	0.726649	0.808568	0.611471
0.642857	0.504175	0.559254	0.299096	0.55086	0.680442	0.701614	0.480428
0.857143	0.423151	0.511819	0.301088	0.478154	0.634715	0.524815	0.465852
1.07143	0.39347	0.494941	0.324697	0.477675	0.661845	0.547896	0.371173
1.28571	0.370998	0.429468	0.324084	0.55476	0.665351	0.482124	0.320761
1.5	0.392199	0.453845	0.416986	0.648787	0.582425	0.651984	0.129842
Fur
Position (um)	Cell 1	Cell 2	Cell 3	Cell 4	Cell 5	Cell 6	Cell 7
-1.5	0	0	0	0	0.0308895	0.0676417	0
-1.28571	0.0335661	0.0253052	0.0397019	0.0300662	0	0.104408	0.0209289
-1.07143	0.0445806	0.0217581	0.0323783	0.0236119	0.106243	0.102173	0.0859407
-0.857143	0.067719	0.0424414	0.0502377	0.0861466	0.0886958	0	0.223382
-0.642857	0.149279	0.199048	0.0368752	0.157717	0.101962	0.110705	0.383474
-0.428571	0.380994	0.507301	0.204548	0.345304	0.168405	0.12208	0.683021
-0.214286	0.705362	0.793873	0.36978	0.548739	0.31039	0.320943	0.835616
0	0.820389	0.984937	0.840421	0.774585	0.539513	0.600041	0.929849
0.214286	0.914192	1	1	0.790953	0.757508	0.7857	0.953506
0.428571	0.909508	0.884069	0.96608	0.846227	0.865194	0.893358	0.995814
0.642857	0.881379	0.869267	0.943723	0.864675	1	0.895592	1
0.857143	0.892685	0.932944	0.8728	1	0.898273	1	0.942247
1.07143	0.927973	0.951662	0.962482	1	0.947944	0.794637	0.874162
1.28571	1	0.965359	0.890017	0.962691	0.903777	0.881373	0.743556
1.5	0.973323	0.937213	0.981498	0.962727	0.894326	0.983953	0.710944
Light
Position (um)	Cell 1	Cell 2	Cell 3	Cell 4	Cell 5	Cell 6	Cell 7
-1.5	0	0.0429446	0.0401049	0.0164231	0	0.00447558	0
-1.28571	0.037787	0	0	0	0.00306307	0	0.0541546
-1.07143	0.0540902	0.0568397	0.0986777	0.010431	0.0470827	0.0507881	0.108737
-0.857143	0.0934281	0.0891717	0.00710305	0.0761801	0.059944	0.000583771	0.149744
-0.642857	0.194736	0.281365	0.0984592	0.16026	0.114246	0.048453	0.168002
-0.428571	0.321397	0.49937	0.302481	0.324796	0.244219	0.143413	0.455416
-0.214286	0.52486	0.815676	0.510655	0.479616	0.432126	0.331387	0.607597
0	0.822815	0.840408	0.990493	0.629637	0.710349	0.609068	0.808241
0.214286	0.913738	0.900621	0.922631	0.7934	0.736103	0.63164	1
0.428571	0.936459	0.882094	1	0.950922	0.863068	0.812999	0.913142
0.642857	0.919989	0.955302	0.869195	1	1	0.986379	0.791385
0.857143	0.880929	0.879216	0.814228	0.987073	0.954989	0.878965	0.850516
1.07143	0.975667	0.882723	0.807562	0.96458	0.911187	0.847441	0.813075
1.28571	0.93991	0.949411	0.902634	0.98903	0.849773	1	0.656463
1.5	1	1	0.948421	0.946476	0.883832	0.901343	0.741643
