# Supplementary material for: Luciferase-LOV BRET enables versatile and specific transcriptional readout of cellular protein-protein interactions
Source: eLife. 2019 Apr 3;8:e43826. doi: 10.7554/eLife.43826 (PMC6447360; doi:10.7554/eLife.43826)
Supplement: Figure 3—source data 1. [file elife-43826-fig3-data1.xlsx]

## Sheet: Figure 3
Luciferase-LOV BRET enables versatile and specific transcriptional readout of cellular protein-protein interactions
Kim et al.
Figure 3 - source data 1
Excel spreadsheet containing fluorescence ratio intensity values used to generate panels D and G-H.
Panel D								Panels G-H
FOV	Dark - Iso	Dark + Iso	Fur. - Iso	Fur. + Iso	Light - Iso	Light + Iso		Single "AND"
1	0.0339726	0.0338246	0.0394084	0.0569568	0.059273	0.120556		FOV	Dark - Iso	Dark + Iso	Fur. - Iso	Fur. + Iso	Light - Iso	Light + Iso
2	0.0342284	0.0366651	0.034148	0.0858164	0.0559316	0.0725664		1	0.0324005	0.0286855	0.0921311	0.0933939	0.0442661	0.085504
3	0.0337852	0.0344682	0.0396596	0.0729343	0.0559862	0.114032		2	0.0350756	0.0261881	0.0777069	0.125527	0.0376932	0.230155
4	0.0325484	0.035713	0.0333473	0.063243	0.0755855	0.114453		3	0.0281427	0.0324689	0.105268	0.0929339	0.0962217	0.13534
5	0.0347506	0.0345948	0.0355081	0.105708	0.0679378	0.147729		4	0.0294902	0.0313656	0.102461	0.115247	0.0586403	0.10298
6	0.030676	0.0331564	0.0333577	0.0683049	0.0482485	0.148665		5	0.033074	0.0321943	0.0735634	0.173754	0.106407	0.178784
7	0.0341667	0.0311747	0.0342169	0.0610683	0.0549545	0.144393		6	0.0358162	0.0359576	0.120569	0.116727	0.0936373	0.126907
8	0.0352098	0.0312841	0.0326762	0.0837087	0.0611456	0.116726		7	0.0322603	0.0326339	0.0942491	0.161999	0.0638221	0.111721
9	0.0347933	0.0335986	0.0330914	0.0664354	0.0773178	0.0943257		8	0.0349743	0.0268021	0.0405057	0.235092	0.0652117	0.186603
10	0.0359827	0.0307998	0.0335803	0.100715	0.071798	0.105002		9	0.029722	0.0340669	0.128579	0.0782862	0.026262	0.252739
								10	0.0282245	0.0276084	0.0722649	0.132221	0.0884676	0.256983
								Nested "AND"
								FOV	Dark - Iso	Dark + Iso	Fur. - Iso	Fur. + Iso	Light - Iso	Light + Iso
								1	0.0447458	0.0332909	0.0340937	0.0800206	0.105952	0.300552
								2	0.0329475	0.038354	0.0316536	0.0726637	0.101008	0.160859
								3	0.0324064	0.0331294	0.0328757	0.117682	0.0385499	0.130501
								4	0.0293838	0.0375786	0.028786	0.127186	0.060602	0.119879
								5	0.0286578	0.0355491	0.0311671	0.118037	0.0583895	0.216552
								6	0.0318184	0.0378656	0.0324351	0.0772855	0.0595585	0.123119
								7	0.0325047	0.0350483	0.0327965	0.0994587	0.0490808	0.271272
								8	0.0347633	0.0342937	0.0351466	0.0863623	0.140848	0.164029
								9	0.0349129	0.0325962	0.038452	0.0891488	0.0473623	0.137964
								10	0.0372758	0.0300805	0.0322488	0.100435	0.0675085	0.134114
