# Supplementary material for: Luciferase-LOV BRET enables versatile and specific transcriptional readout of cellular protein-protein interactions
Source: eLife. 2019 Apr 3;8:e43826. doi: 10.7554/eLife.43826 (PMC6447360; doi:10.7554/eLife.43826)
Supplement: Figure 3—figure supplement 1—source data 1 [file elife-43826-fig3-figsupp1-data1.xlsx]

## Sheet: Figure 3-fig supp 1
Luciferase-LOV BRET enables versatile and specific transcriptional readout of cellular protein-protein interactions
Kim et al.
Figure 3-figure supplement 1 - source data 1
Excel spreadsheet containing fluorescence intensity ratio values used to generate panel B.
Panel B
SPARK1
FOV	Dark - Iso	Dark + Iso	Light - Iso	Light + Iso
1	0.0441727	0.0644717	0.107685	0.203678
2	0.0420388	0.0392351	0.0737331	0.296786
3	0.0387402	0.0367599	0.0983349	0.225343
4	0.037727	0.079348	0.100558	0.212505
5	0.0347281	0.0386085	0.0535431	0.258108
SPARK2
FOV	Dark - Iso	Dark + Iso	Fur. - Iso	Fur. + Iso	Light - Iso	Light + Iso
1	0.032817	0.037877	0.0310111	0.175398	0.091272	0.149177
2	0.0354915	0.0379291	0.0281387	0.17245	0.0781029	0.146122
3	0.0332852	0.035467	0.0542446	0.196439	0.0754089	0.145712
4	0.0331366	0.0343406	0.0329298	0.130312	0.0746023	0.160326
5	0.0316156	0.0343416	0.0408755	0.155903	0.0714716	0.215623
