# Supplementary material for: Luciferase-LOV BRET enables versatile and specific transcriptional readout of cellular protein-protein interactions
Source: eLife. 2019 Apr 3;8:e43826. doi: 10.7554/eLife.43826 (PMC6447360; doi:10.7554/eLife.43826)
Supplement: Figure 4—source data 1. [file elife-43826-fig4-data1.xlsx]

## Sheet: Figure 4
Luciferase-LOV BRET enables versatile and specific transcriptional readout of cellular protein-protein interactions
Kim et al.
Figure 4 - source data 1
Excel spreadsheet containing luminescence values used to generate panel B.
Panel B
20 minutes
Replicate	Dark - Iso	Dark + Iso	Fur. - Iso	Fur. + Iso	Light - Iso	Light + Iso
1	13682	13667	12054	121103	66135	281202
2	13167	13255	12250	133620	70712	284409
3	12754	14451	10555	136101	66797	294567
4	14635	13871	10577	137052	75240	309240
5 minutes
Replicate	Fur. - Iso	Fur. + Iso	Light - Iso	Light + Iso
1	10799	56138	35950	219670
2	11932	58544	34681	244328
3	10966	42194	39951	254186
4	11409	49319	41188	246177
