# Supplementary material for: Luciferase-LOV BRET enables versatile and specific transcriptional readout of cellular protein-protein interactions
Source: eLife. 2019 Apr 3;8:e43826. doi: 10.7554/eLife.43826 (PMC6447360; doi:10.7554/eLife.43826)
Supplement: Figure 4—source data 2. [file elife-43826-fig4-data2.xlsx]

## Sheet: Figure 4
Luciferase-LOV BRET enables versatile and specific transcriptional readout of cellular protein-protein interactions
Kim et al.
Figure 4 - source data 2
Excel spreadsheet containing SPARK2 drug screen compounds and mean fold-changes (n=2 biological replicates) to generate panels C-D.
Panels C-D
Compound (5 µM)	Row in plate	Column in plate	Fold-change for β2AR	Fold-change for DRD1
Isoproterenol HCl (rac)	A	5	11.32	1.29
Isoetharine	A	3	11.15	1.1
Epinephrine-(+)-tartrate l (-)	A	9	10.18	3.12
Procaterol hcl	B	8	8.15	1.14
Cimaterol	A	11	3.92	1.09
Norepinephrine-(+)-tartrate l (-)	A	10	3.12	11.26
Salbutamol sulfate	B	10	1.42	1.12
Leflunomide	G	12	1.3	1.66
Dopamine	A	4	0.98	21.52
Fenoldopam mesylate	E	12	0.71	19.08
Cabergoline	B	11	0.76	10.24
Apomorphine r (-)	A	7	0.98	6.87
Pergolide mesylate	A	8	0.92	6.76
Haloperidol HCl	F	6	0.73	2.1
Clothiapine	E	6	0.92	2.1
Ketotifen fumarate	H	6	0.72	1.79
Manidipine	D	3	0.85	1.62
Fenbendazole	F	11	1.07	1.52
Pilocarpine HCl	D	8	0.79	1.48
Astemizole	H	4	0.53	1.46
Mepyramine maleate	F	10	0.83	1.45
Allopurinol	B	12	0.88	1.42
Phloridzin	H	10	0.76	1.41
Citalopram	G	9	0.84	1.4
Altretamine	F	12	0.78	1.38
Gestrinone	D	7	0.92	1.37
Sulfadimethoxine	H	11	0.69	1.35
Sulfadiazine	H	9	0.8	1.34
Trifluoperazine 2HCl	C	2	0.81	1.32
Clenbuterol	B	6	0.95	1.31
Vindesine	G	5	0.85	1.3
Olopatadine	D	1	0.78	1.3
Celecoxib	E	9	0.92	1.29
Cefepime	F	9	0.85	1.29
3'-azido-3'-deoxythymidine	E	11	0.79	1.28
Ipratropium Br	D	10	0.72	1.28
Oxacillin sodium monohydrate	H	7	0.79	1.27
Alendronate	D	12	0.88	1.26
Clozapine	E	4	0.86	1.26
Quinpirole HCl (-)-	E	8	0.84	1.25
Miltefosine	C	6	0.8	1.25
Latanoprost	C	8	0.93	1.25
Sildenafil	F	3	0.75	1.22
Bromocriptine mesylate	E	2	0.84	1.21
Esomeprazole potassium	G	6	0.86	1.2
Nisoxetine HCl	D	4	0.76	1.2
Canthaxanthin	D	6	0.86	1.19
Pantothenic acid	H	8	0.76	1.19
Levodopa	G	8	0.8	1.19
Remoxipride	E	10	0.81	1.18
Melphalan	C	11	0.84	1.17
Piribedil HCl	F	8	0.82	1.17
Zileuton	C	3	0.78	1.16
Octreotide	D	11	0.74	1.16
Timolol maleate (s)	B	2	0.95	1.16
Pronethalol HCl	A	12	0.96	1.14
Ethisterone	G	4	0.86	1.14
Bexarotene	E	5	0.76	1.14
Phenylpropanolamine	H	12	0.71	1.13
Levofloxacin HCl	G	10	0.8	1.12
Xamoterol hemifumarate	B	4	0.89	1.12
Amiodarone	A	6	0.92	1.11
Zafirlukast	C	1	0.9	1.11
Tulobuterol	G	1	0.86	1.1
Ticlopidine HCl	B	9	1.04	1.09
Maprotiline HCl	D	2	0.73	1.08
Fenbufen	C	12	0.9	1.08
Atovaquone	F	5	0.65	1.07
Oxcarbazepine	H	3	0.67	1.06
Denbufylline	C	4	0.99	1.06
Tolazamide	E	1	0.87	1.05
Sertaconazole	F	7	0.83	1.04
Isoniazid	B	7	0.95	1.03
Physostigmine sulfate	F	2	0.8	1.02
Ractopamine	F	1	0.77	1.01
Clarithromycin	G	11	0.88	1
Bambuterol	C	9	0.8	0.99
Omeprazole	H	1	0.98	0.88
Butyrylcholine Cl	B	1	0.95	0.97
Tolcapone	D	5	0.69	0.96
Nicorandil	E	3	0.84	0.95
Oxiconazole nitrate	H	5	0.79	0.95
Olmesartan	D	9	0.89	0.94
Nialamide	F	4	0.74	0.93
Bortezomib	C	7	0.67	0.92
Bromebric acid	E	7	0.76	0.89
Famotidine	B	3	0.82	0.89
Bupivacaine HCl	H	2	0.88	0.85
Vinorelbine	G	3	0.85	0.87
Pentamidine	C	5	0.86	0.82
Salmeterol	G	7	0.68	0.82
Enrofloxacin	G	2	0.82	0.75
Terfenadine	B	5	0.46	0.55
Ouabain	C	10	0.07	0.06
