# Supplementary material for: Luciferase-LOV BRET enables versatile and specific transcriptional readout of cellular protein-protein interactions
Source: eLife. 2019 Apr 3;8:e43826. doi: 10.7554/eLife.43826 (PMC6447360; doi:10.7554/eLife.43826)
Supplement: Figure 4—figure supplement 1—source data 1. [file elife-43826-fig4-figsupp1-data1.xlsx]

## Sheet: Figure 4-fig supp 1
Luciferase-LOV BRET enables versatile and specific transcriptional readout of cellular protein-protein interactions
Kim et al.
Figure 4-figure supplement 1 - source data 1
Excel spreadsheet containing luminescence values used to generate panels B-D.
Panels B and D								Panel C
Complexed								Bioluminescence
Replicate	Dark - Iso	Dark + Iso	Fur. - Iso	Fur. + Iso	Light - Iso	Light + Iso		Replicate	Complexed	Nearby
1	72915	87769	74115	660913	187203	1115212		1	4263963	7631688
2	72610	91608	69008	650064	194383	1116131		2	4978774	7440401
3	73426	85112	66102	611557	190928	1144133		3	4782588	7549546
4	68917	81183	66871	573092	183257	1103947		4	4479002	7618695
								5	4230314	7522348
Nearby
Replicate	Dark - Iso	Dark + Iso	Fur. - Iso	Fur. + Iso	Light - Iso	Light + Iso
1	71663	73451	59069	215923	142863	1245412
2	72559	70773	56340	197790	139896	1246942
3	64128	68642	61538	176953	134870	1279554
4	64721	67150	55200	188863	134789	1235176
