# Supplementary material for: Luciferase-LOV BRET enables versatile and specific transcriptional readout of cellular protein-protein interactions
Source: eLife. 2019 Apr 3;8:e43826. doi: 10.7554/eLife.43826 (PMC6447360; doi:10.7554/eLife.43826)
Supplement: Figure 5—source data 1. [file elife-43826-fig5-data1.xlsx]

## Sheet: Figure 5
Luciferase-LOV BRET enables versatile and specific transcriptional readout of cellular protein-protein interactions
Kim et al.
Figure 5 - source data 1
Excel spreadsheet containing cell count and fluorescence intensity ratio values used to generate panels C and G.
Panel C						Panel G
FOV	Dark - 9cr	Dark +9cr	Fur. - 9cr	Fur. + 9cr		Cell	Dark - Sender NanoLuc + 9cr	Dark + Sender NanoLuc + 9cr	Fur - Sender NanoLuc + 9cr	Fur + Sender NanoLuc + 9cr
1	1	0	0	9		1	0.00690711	0.00176117	0.0169006	0.0291065
2	0	1	4	11		2	0.00879075	-0.0121681	0.0639675	0.0432845
3	0	0	0	13		3	0.0183841	-0.0065032	0.0633707	0.183666
4	0	1	0	8		4	0.0196492	0.0604918	0.142575	0.944292
5	0	1	0	6		5	0.0277179	0.0416056	0.0731229	0.402783
6	0	0	0	8		6	0.0196263	0.00963439	1.90532	4.31457
7	0	0	1	10		7	0.00701492	-0.00609309	0.0041371	0.0621276
8	0	0	0	9		8	0.0047098	0.0132523	1.33964	5.326
9	2	0	0	7		9	-0.0027688	0.0122551	0.0462061	0.0307258
						10	-0.00209908	0.541292	0.0198928	3.59443
						11	0.0373838	0.112292	-0.00725963	0.147671
						12	0.0359529	0.0201924	0.0106422	0.139101
						13	0.00374708	0.0623373	0.00578241	0.0864917
						14	-0.00379821	0.00303328	0.0147997	0.0832649
						15	-0.00694224	0.031369	0.0451133	0.0287333
						16	0.00463466	-0.00339244	0.0919932	0.0598751
						17	-0.000443248	0.020773	0.0129779	7.63325
						18	-0.00191284	0.0186539	0.0809492	0.0310478
						19	0.000598611	0.00613286	0.000953238	4.25038
						20	0.00373289	0.0115114	0.0159661	0.0255469
						21	-0.00213702	0.00150778	-0.00383414	0.843018
						22	0.00599964	0.00045402	0.0402602	0.123966
						23	0.00356874	0.166204	0.00192833	0.0718947
						24	0.049641	-0.0284428	0.0152567	0.0337672
						25	0.0255138	-0.0035802	0.0313419	0.0314658
						26	-0.00158881	-0.000238136	0.0385283	0.0490764
						27	-2.98722e-05	0.00404284	0.0126074	0.0849465
						28	-0.000402292	0.00417582	0.0302091	0.113133
						29	-0.00553141	0.00501198	-0.00559195	0.0218612
						30	0.00241675	-0.0117194	0.020954	0.0569856
						31	0.000449227	0.0114964	0.0225291	0.0487047
						32	0.00669637	0.0257938	0.00113329	0.0346209
						33	0.00469523	0.119437	-0.000881826	0.170888
						34	0.00145925	0.00255671	0.062454	0.292233
						35	0.00602276	0.00682294	0.0420731	1.65269
						36	0.00303408	0.0117526	0.0596188	1.03808
						37	0.00910934	0.0203182	0.0635903	0.601222
						38	0.00206416	0.0590069	0.0515314	0.575731
						39	0.00224232	0.302925	-0.00151173	0.663452
						40	0.00565829	0.0703113	0.11386	3.46511
						41	0.0103428	0.0611519	0.016826	0.0392625
						42	0.00344427	0.0391188	0.0437067	0.0443269
						43	0.0059503	0.0117779	0.167694	0.102201
						44	0.00263047	0.026782	0.024235	0.449278
						45	0.00892146	0.0198634	-0.0091163	0.0250051
						46	-0.00612605	0.0456162	0.0265761	0.0279211
						47	0.00385318	0.119255	0.01001	0.018867
						48	0.00844029	0.008111	0.269865	0.0375003
						49	0.00768368	0.0120098	0.0187667	-0.0076352
						50	-0.0238567	0.0170979	0.0282259	0.0290188
						51	-0.0144579	0.065593	0.0314192	0.0371308
						52	-0.0133617	0.0686394	0.0171736	0.465721
						53	-0.00970114	0.0412412	-0.0187608	0.566935
						54	-0.00592165	0.0344189	-0.000437761	0.690603
						55	0.0085301	0.0467755	0.0177301	0.264212
						56	0.00991839	-0.0212576	0.0280275	1.77786
						57	0.0940271	-0.0294247	0.02982	1.05368
						58	0.0052364	-0.000487862	0.0280948	0.383197
						59	0.183448	0.00247449	0.000613235	0.0310844
						60	0.00786347	-0.00947298	0.0614343	0.00846418
						61	0.0345661	-0.00737421	0.32992	0.0272149
						62	0.0016349	0.0271213	0.114599	0.431345
						63	-0.0218983	0.0500669	0.0119786	0.161284
						64	-0.00518276	0.0496964	0.00893516	0.401614
						65	0.00131294	0.0264861	0.0151102	0.00590433
						66	0.00207519	0.0333034	0.0041468	0.0110052
						67	0.147445	-0.000615904	0.0117498	0.205662
						68	0.159096	0.043694	0.0111875	0.229763
						69	0.0422731	-0.0200605	0.0111459	0.140343
						70	0.12832	0.0111548	-0.003671	1.43382
						71	-0.00124886	0.0297238	-0.010227	0.0565875
						72	0.0141943	0.0327252	-0.0116785	6.7554
						73	0.0416599	0.0118092	0.076375	0.0838837
						74	0.00729065	0.0291827	0.0309763	0.32016
						75	0.00127846	-0.0199074	0.00842848	3.39765
						76	-0.00288809	0.0120664	0.245699	0.655012
						77	0.00511514	0.0117186	0.25693	0.0155974
						78	0.00520906	0.089387	0.0102691	0.0309229
						79	0.0101338	0.0125706	0.0144167	-0.00688956
						80	0.0160997	0.0271796	0.153467	-0.0128566
						81	0.0127899	0.00646108	0.00458926	1.42496
						82	0.0170783	0.0370883	-0.00374303	0.0182386
						83	0.0250089	0.00930593	0.189943	0.0501624
						84	0.0331156	0.00302746	0.0414027	0.316917
						85	0.00985801	0.0178947	0.0047565	0.0704996
						86	0.0178341	0.00234633	0.00407397	3.77832
						87	0.0171849	0.0457847	0.257609	2.10471
						88	-0.00466538	0.0197939	0.00259114	0.00274166
						89	0.0840158	0.0471961	0.00380639	0.0604185
						90	0.00643525	0.106755	0.0100433	-0.011669
						91	0.0115125	0.147668	0.025137	0.0162731
						92	0.050437	0.0077316	0.040743	0.0191357
						93		0.00946088	-0.0196448	0.0347112
						94		0.00999037	0.588519	1.40742
						95		0.140647	0.00223154	0.172155
						96		0.03047		1.84941
						97		-0.00515271		0.687827
						98		0.0045895		0.226645
						99		0.0730633		0.0557804
						100		0.00705325		-0.000702882
						101		0.112235		0.149502
						102		0.123356		0.192613
						103		-0.00373367		0.0687482
						104		-0.000580998		-0.00464766
						105		0.000241121
						106		0.294622
						107		0.322129
						108		0.00526863
						109		0.00373309
