# Supplementary material for: Luciferase-LOV BRET enables versatile and specific transcriptional readout of cellular protein-protein interactions
Source: eLife. 2019 Apr 3;8:e43826. doi: 10.7554/eLife.43826 (PMC6447360; doi:10.7554/eLife.43826)
Supplement: Figure 5—figure supplement 1—source data 1. [file elife-43826-fig5-figsupp1-data1.xlsx]

## Sheet: Figure 5-fig supp 1
Luciferase-LOV BRET enables versatile and specific transcriptional readout of cellular protein-protein interactions
Kim et al.
Figure 5-figure supplement 1 - source data 1
Excel spreadsheet containing cell counts and fluorescence intensity ratio values used to generate panels B and D-E.
Panel B				Panel D				Panel E
FOV	Light - 9cr	Light + 9cr		Cell	Light - Sender NanoLuc - 9cr	Light - Sender NanoLuc + 9cr		Cell	Fur - Sender NanoLuc - 9cr	Fur + Sender NanoLuc - 9cr
1	1	11		1	0.00296137	5.29224		1	0.0109619	-0.00746048
2	0	14		2	0.0018177	0.256766		2	-0.000211792	-0.00728414
3	0	16		3	-0.0043423	2.73497		3	0.0119098	-0.00110999
4	0	15		4	0.588417	1.40636		4	0.0335786	0.00362642
5	1	11		5	-0.0335033	0.0846462		5	0.0146826	0.0589756
6	0	12		6	-0.0295024	0.0411181		6	-0.0113927	0.0272845
7	1	16		7	-0.0111604	0.849406		7	-0.00548274	0.00370158
8	3	11		8	-0.00670543	0.0127631		8	0.0179647	0.225455
9	0	8		9	0.0445839	0.0756286		9	0.011827	0.117279
				10	0.0366735	1.58567		10	0.0537622	0.0105842
				11	0.22061	2.89897		11	0.0178437	0.253522
				12	0.287798	1.2291		12	0.018944	0.365642
				13	0.188891	0.402639		13	0.0175449	0.0263565
				14	0.0658595	2.97578		14	0.0824229	0.0375826
				15	0.0245937	7.02167		15	0.619901	0.0151142
				16	0.116409	6.85691		16	0.011368	0.0301457
				17	0.00869443	4.76463		17	0.024615	0.0303598
				18	0.00908413	3.9056		18	0.00686099	0.0424498
				19	0.0125136	0.0803299		19	0.0169203	0.727959
				20	0.354358	0.582677		20	0.0100894	0.28454
				21	0.0194672	3.02037		21	0.00925007	0.113764
				22	0.170756	2.10576		22	0.0180911	0.37369
				23	0.0480678	0.784562		23	-0.0025475	0.0330075
				24	0.0439949	3.25988		24	0.000618054	0.0520938
				25	0.00804427	0.811821		25	0.646747	0.0578974
				26	0.0157316	0.0955405		26	0.515564	0.0502168
				27		0.0186838		27	0.004962	0.0517527
				28		0.199021		28	0.00786865	-0.00113243
				29		0.0373856		29	-0.00848661	0.0122424
				30		1.62577		30	0.00910113	0.0491822
				31		0.0473074		31	0.255881	0.138458
				32		0.351764		32	0.243847	-0.0210022
				33		1.30584		33	0.845769	-0.0262971
				34		2.32028		34	0.0439432	0.198265
				35		0.555412		35	0.0239302	0.161705
								36		0.0901505
								37		0.0673879
